# Supplementary material for: Environmental DNA metabarcoding revealed the impacts of anthropogenic activities on phytoplankton diversity in Dianchi Lake and its three inflow rivers
Source: Ecol Evol. 2023 May 19;13(5):e10088. doi: 10.1002/ece3.10088 (PMC10196938; doi:10.1002/ece3.10088)
Supplement: Supplementary file 2 — Table S1 [file ECE3-13-e10088-s003.xlsx]

## Sheet: Table S1
Table S1 PERMANOVA tests of different groups
Groups	SumsOfSqs	MeanSqs	F.Model	R2	p.value	Significance
B_vs_C	1.3375	1.3375	7.2754	0.2769	0.001	***
B_vs_C_vs_D	6.5004	3.2502	33.8458	0.6171	0.001	***
B_vs_C_vs_D_vs_P	10.1712	3.3904	22.4281	0.4974	0.001	***
B_vs_C_vs_P	3.9479	1.974	9.1208	0.2884	0.001	***
B_vs_D	4.8607	4.8607	65.2437	0.6574	0.001	***
B_vs_D_vs_P	8.8389	4.4195	30.2041	0.5017	0.001	***
B_vs_P	2.6531	2.6531	11.9147	0.2436	0.001	***
C_vs_D	2.7105	2.7105	41.1767	0.5705	0.001	***
C_vs_D_vs_P	7.0965	3.5482	24.4063	0.4613	0.001	***
C_vs_P	1.6095	1.6095	7.0644	0.172	0.001	***
D_vs_P	5.4588	5.4588	39.4134	0.4458	0.001	***
B4_vs_C3	0.8336	0.8336	102.429	0.9624	0.1	.
B4_vs_D1	1.016	1.016	132.3	0.9707	0.1	.
B4_vs_D2	1.0004	1.0004	116.098	0.9667	0.1	.
B4_vs_D3	1.0221	1.0221	170.964	0.9771	0.1	.
B4_vs_D4	1.0363	1.0363	186.552	0.979	0.1	.
B4_vs_D5	1.0283	1.0283	99.5303	0.9614	0.1	.
B4_vs_D6	1.0274	1.0274	108.247	0.9644	0.1	.
B4_vs_D7	1.0228	1.0228	80.3421	0.9526	0.1	.
B4_vs_D8	1.0453	1.0453	97.5228	0.9606	0.1	.
B4_vs_P9	0.8696	0.8696	122.656	0.9684	0.1	.
C3_vs_D1	0.6332	0.6332	54.701	0.9319	0.1	.
C3_vs_D2	0.6062	0.6062	48.4438	0.9237	0.1	.
C3_vs_D3	0.5342	0.5342	54.1016	0.9312	0.1	.
C3_vs_D4	0.591	0.591	62.5296	0.9399	0.1	.
C3_vs_D5	0.6231	0.6231	43.7944	0.9163	0.1	.
C3_vs_D6	0.6334	0.6334	47.3144	0.922	0.1	.
C3_vs_D7	0.5963	0.5963	35.8626	0.8997	0.1	.
C3_vs_D8	0.6372	0.6372	43.5975	0.916	0.1	.
C3_vs_P9	0.5958	0.5958	54.2377	0.9313	0.1	.
D1_vs_P9	0.5662	0.5662	53.782	0.9308	0.1	.
D2_vs_P9	0.5447	0.5447	47.5173	0.9224	0.1	.
D3_vs_P9	0.4829	0.4829	54.7133	0.9319	0.1	.
D4_vs_P9	0.5525	0.5525	65.7602	0.9427	0.1	.
D5_vs_P9	0.584	0.584	44.313	0.9172	0.1	.
D6_vs_P9	0.5286	0.5286	42.8441	0.9146	0.1	.
D7_vs_P9	0.4936	0.4936	31.6844	0.8879	0.1	.
D8_vs_P9	0.5719	0.5719	42.1534	0.9133	0.1	.
