# Supplementary material for: Environmental DNA metabarcoding revealed the impacts of anthropogenic activities on phytoplankton diversity in Dianchi Lake and its three inflow rivers
Source: Ecol Evol. 2023 May 19;13(5):e10088. doi: 10.1002/ece3.10088 (PMC10196938; doi:10.1002/ece3.10088)
Supplement: Supplementary file 3 — Table S2 [file ECE3-13-e10088-s004.xlsx]

## Sheet: Env_OTU_correlation_r_value
Table S2 Spearman’s correlation analysis between relative abundances of specific genera and environmental factors
	pH	WT	DO	COD	NH4	TP	TN	C
Acrispumella	-0.731959	-0.544663	0.188066	-0.526588	0.274757	-0.265583	0.754466	0.745329
Apoikia	-0.621446	-0.541008	0.230808	-0.484233	0.235182	-0.237457	0.69377	0.670188
Aulacoseira	0.579287	0.618384	-0.178664	0.554232	-0.0777343	0.312492	-0.412059	-0.327866
Chlamydomonas	-0.629036	-0.766519	0.336674	-0.717774	-0.369399	-0.600042	0.285232	0.297331
Cladophora	-0.39243	-0.580364	0.610048	-0.688354	-0.351799	-0.661279	0.270954	0.462534
Cocconeis	-0.364404	-0.64861	0.648025	-0.774921	-0.46581	-0.690596	0.293496	0.361762
Conticribra	-0.613388	-0.502501	0.207837	-0.363767	0.0890444	-0.184631	0.640539	0.601806
Cryptomonas	-0.432628	-0.285126	0.0336143	-0.317832	-0.275271	-0.334716	0.0343436	0.00895642
Cyclotella	-0.732924	-0.551282	0.311399	-0.582652	-0.0941273	-0.319712	0.627189	0.569416
Dolichospermum	0.558319	0.731575	-0.491206	0.763601	0.217405	0.615962	-0.335172	-0.51936
Microcystis	0.603036	0.758677	-0.457206	0.708732	0.121009	0.614016	-0.367296	-0.566683
Monas	-0.831232	-0.508382	0.0540437	-0.493001	0.174677	-0.322125	0.607267	0.622061
Paraphysomonas	-0.379341	-0.00753636	-0.444536	0.143261	0.409263	0.173244	0.246853	0.205837
Pedospumella	0.00860239	0.165333	-0.0202523	0.208093	0.519349	0.303551	0.256419	0.25517
Planktothrix	0.476958	0.557562	-0.570042	0.686174	0.174082	0.682394	-0.228443	-0.396816
Pseudanabaena	0.541967	0.644584	-0.423592	0.680215	0.0707845	0.530201	-0.544738	-0.66657
Stephanodiscus	0.205444	0.502263	-0.32761	0.307869	-0.00694975	0.254889	-0.0228314	-0.209455
Teleaulax	-0.0304862	0.194222	-0.050019	-0.0624264	-0.189799	-0.194873	-0.0245679	0.0109503
Uroglena	-0.745964	-0.577756	0.204809	-0.467536	0.269158	-0.192509	0.732615	0.754173
vicula	-0.50238	-0.698708	0.452843	-0.626831	-0.144143	-0.362617	0.64793	0.569963

## Sheet: Env_OTU_correlation_p_value
	pH	WT	DO	COD	NH4	TP	TN	C
Acrispumella	2.78052e-13	7.57242e-07	0.113646	2.02063e-06	0.0195053	0.0241483	1.97123e-14	5.96741e-14
Apoikia	5.70639e-09	9.27784e-07	0.0511019	1.63439e-05	0.0467405	0.0445957	1.41885e-11	1.20403e-10
Aulacoseira	9.75806e-08	7.11371e-09	0.133201	4.39858e-07	0.516315	0.00752975	0.000322614	0.00493092
Chlamydomonas	3.27019e-09	4.23768e-15	0.00383155	1.29132e-12	0.00140632	2.53876e-08	0.0151574	0.0111991
Cladophora	0.000650901	9.12012e-08	1.28109e-08	2.36024e-11	0.0024425	2.57011e-10	0.0213278	4.30295e-05
Cocconeis	0.00165004	7.23855e-10	7.58447e-10	1.373e-15	3.73333e-05	1.91445e-11	0.012343	0.00179373
Conticribra	1.01418e-08	6.86443e-06	0.079795	0.00168372	0.456984	0.120517	1.36569e-09	2.25422e-08
Cryptomonas	0.00014744	0.0151969	0.779237	0.0065158	0.0192691	0.00405505	0.774572	0.940478
Cyclotella	2.49596e-13	5.21002e-07	0.00775355	7.89437e-08	0.431594	0.00618852	3.74994e-09	1.79254e-07
Dolichospermum	3.46958e-07	2.90237e-13	1.18051e-05	6.19955e-15	0.0665849	8.45453e-09	0.00400206	2.94535e-06
Microcystis	2.07402e-08	1.16394e-14	5.40424e-05	3.27652e-12	0.311273	9.70242e-09	0.00150464	2.11396e-07
Monas	1.60918e-19	5.136e-06	0.652076	1.08448e-05	0.142226	0.00578992	1.55292e-08	5.45773e-09
Paraphysomonas	0.00101535	0.949902	9.15338e-05	0.22993	0.000357476	0.145579	0.0365797	0.0828038
Pedospumella	0.942827	0.165162	0.86591	0.0794159	2.94699e-06	0.00953899	0.0296899	0.0305227
Planktothrix	2.27758e-05	3.62639e-07	1.72575e-07	2.88785e-11	0.143612	4.08036e-11	0.0535967	0.000558481
Pseudanabaena	8.79841e-07	9.95829e-10	0.000209265	4.96864e-11	0.554617	1.6682e-06	7.54069e-07	1.64333e-10
Stephanodiscus	0.0834047	6.94453e-06	0.00496664	0.00851669	0.953797	0.0307126	0.849023	0.0774256
Teleaulax	0.799329	0.102092	0.67649	0.602406	0.110296	0.100926	0.837691	0.92726
Uroglena	5.53351e-14	1.07375e-07	0.0843849	3.46227e-05	0.0222379	0.105211	2.58382e-13	2.04406e-14
vicula	6.9051e-06	8.83408e-12	6.49464e-05	3.85014e-09	0.227044	0.00174603	7.64202e-10	1.73407e-07
