# Supplementary material for: Environmental DNA metabarcoding revealed the impacts of anthropogenic activities on phytoplankton diversity in Dianchi Lake and its three inflow rivers
Source: Ecol Evol. 2023 May 19;13(5):e10088. doi: 10.1002/ece3.10088 (PMC10196938; doi:10.1002/ece3.10088)
Supplement: Supplementary file 4 — Table S3 [file ECE3-13-e10088-s001.xlsx]

## Sheet: Table S3
Table S3 Correlation analysis between phytoplankton community structure and environmental factors
Measure	Method	correlation	p.value	Significance
pH	spearman	0.2358	0.001	***
WT	spearman	0.4016	0.001	***
DO	spearman	0.2745	0.001	***
COD	spearman	0.3507	0.001	***
NH4+	spearman	0.0583	0.126	NA
TP	spearman	0.2001	0.001	***
TN	spearman	0.436	0.001	***
C	spearman	0.3566	0.001	***
